# Supplementary material for: Measuring Communication in Microbial Biofilms in Response to Antibiotics, Phytochemicals and Stressors
Source: Antioxidants (Basel). 2026 Mar 12;15(3):361. doi: 10.3390/antiox15030361 (PMC13024455; doi:10.3390/antiox15030361)
Supplement: Supplementary file 1 [file antioxidants-15-00361-s001.zip]

Archive with 1 entries (1 files):
- antioxidants-4083258-supplementary.pdf
